# Supplementary material for: CLEVER-1 targeting antibody, bexmarilimab, supports HLA-DR expression and alters ex vivo responsiveness to azacitidine and venetoclax in myeloid malignancies
Source: Sci Rep. 2025 May 14;15:16775. doi: 10.1038/s41598-025-01675-y (PMC12078569; doi:10.1038/s41598-025-01675-y)
Supplement: Supplementary file 1 — Supplementary Material 1 [file 41598_2025_1675_MOESM1_ESM.xlsx]

## Sheet: Sheet1
Cohort	Sample ID	Diagnosis	Disease status	FAB/MDS type	BM blast %	Mutations	Cytogenetics
MediCity 1	1	AML	Diagnosis	FAB M2	nd	ASXL1, U2AF1, IDH1	47,XY,+8/46,XY
MediCity 1	2	AML	Diagnosis	FAB M2	42	not detected	normal
MediCity 1	3	AML	Diagnosis	FAB M2	75	NPM1, FLT3-ITD	normal
MediCity 1	4	AML	Relapse	FAB M1	90	not detected	+8, +10
MediCity 1	5	AML	Relapse	FAB M2	82	NPM1, FLT3-ITD	Structurally abnomal chr 3 and EVI1-region del
MediCity 1	6	AML	Relapse	FAB M2	45	NPM1	normal
MediCity 1	7	AML	Diagnosis	FAB M4	60	not detected	unknown
MediCity 1	8	AML	Diagnosis	FAB M5	80	SRSF2, KRAS, TET2	45,XX,-7/46,XX
MediCity 2	9	AML	Diagnosis	FAB M0	80	not detected	Tetraploid 92, some cells may have an extra chr, possibly chr8.
MediCity 2	10	AML	Diagnosis	FAB M1	72	FLT3-ITD, WT1	trisomy 8
MediCity 2	11	AML	Diagnosis	FAB M2	26	not detected	t(8;21), -Y
MediCity 2	12	AML	Relapse	FAB M2	24	FLT3 (0.01%)	unknown
MediCity 2	13	AML	Diagnosis	FAB M4	85	not detected	normal
MediCity 2	14	AML	Diagnosis	FAB M5	75	NPM1, FLT-PM	normal
FIMM	FHRB_MV_2	AML	Diagnosis	FAB M1	50	NPM1	del(20)(q)
FIMM	FHRB_MV_4	AML	Diagnosis	FAB M1	nd	RUNX1, SRSF2, IDH2, FLT3, CREBBP, BCOR, EP300	normal
FIMM	FHRB_MV_5	AML	Diagnosis	FAB M2	33	SRSF2, RUNX1, IDH1, SMC3	trisomy 8
FIMM	FHRB_MV_6	AML	Diagnosis	FAB M2	51	SF3B1, DNMT3A, BCOR. MLL-PTD.	normal
FIMM	FHRB_MV_7	AML	Diagnosis	FAB M2	35	DDX4, DDX41	normal
FIMM	FHRB_MV_10_1	AML	Diagnosis	FAB M2	59	NPM1, FLT3-PM	46,XX,del(7)(q32uq35)(9)/46,XX(11)
FIMM	FHRB_MV_11	AML	Relapse	FAB M1	90	not detected	+8 (trisomy), +10 (trisomy)
FIMM	FHRB_MV_10	AML	Relapse	FAB M2	90	NPM1	normal
FIMM	FHRB_MV_12	AML	Relapse	FAB M2	20	na	normal
FIMM	FHRB_MV_13	AML	Relapse	FAB M2	56	FLT3, IDH1, GATA2, STAG2	hyperdiploid 47, possibly trisomy 8
FIMM	FHRB_MV_8	AML	Diagnosis	FAB M4	70	TET2, U2AF1, BCOR, RUNX1, DNMT3A	normal
FIMM	FHRB_MV_14	AML	Diagnosis	FAB M4	85	NPM1, FLT3-ITD	normal
FIMM	FHRB_MV_16	AML	Diagnosis	FAB M4	30	NRAS, GATA2, RUNX1	46, XY, i(21)(q10).
FIMM	FHRB_MV_29	AML	Diagnosis	FAB M4	41	TET2, CEBPA. ZRSR2	+21
FIMM	FHRB_MV_9	AML	Diagnosis	FAB M5	41	TET2, DNMT3A, NRAS, FLT3, GATA2	normal
FIMM	FHRB_MV_17	AML	Diagnosis	FAB M5	75	CBFB/MYH11 inv(16)	del 16q22 (CBFB)
FIMM	FHRB_MV_18	AML	Diagnosis	FAB M5	85	DNMT3A, FLT3, TET2	normal
FIMM	FHRB_MV_19	AML	Diagnosis	FAB M5	29	NRAS, KRAS	inv(16)
FIMM	FHRB_MV_15	AML	Relapse	FAB M4	28	not detected	unknown
FIMM	FHRB_MV_28	AML	Relapse	FAB M5	90	FLT3-ITD	normal
FIMM	FHRB_MV_20	MDS, very high risk	Diagnosis		16	na	chr7 structutral abnormality (possible translocation), chr11 long arm del, t(14;15) and t(13;16)
FIMM	FHRB_MV_27	MDS, very high risk	Diagnosis		18	TP53	hypodiploid 43. -1, -5, del(7q)
FIMM	FHRB_MV_24	MDS, very high risk	Diagnosis	RAEB-2	15	na	46u47,XY,-X, der(1),der(3),del(5)(q?13),add(7)(q? 36),add(12)(p?13),-17,-20,+1u7mar,inc(cp22).ish der(3)(MECOM++) (9/50),del(5)(q31q31)(EGR1-) (32/50),der(17)(TP53-,D17Z1+)(50/50).
FIMM	FHRB_MV_25	MDS, very high risk	Diagnosis	RARS	15	TET2, TP53, BRAF, SRSF2, SETD2, TET2	Complex, e.g. t(3;15), t(16;17), t(12;21), t(7;9), t(4;3;4), t(3;4;6) and t(3;4;7). Additional changes present in single cells.
